# Supplementary material for: Ideal parameters for femto-second laser-assisted anterior capsulotomy: Animal studies
Source: PLoS One. 2018 Jan 5;13(1):e0190858. doi: 10.1371/journal.pone.0190858 (PMC5755902; doi:10.1371/journal.pone.0190858)
Supplement: S1 Table — (XLSX) [file pone.0190858.s002.xlsx]

## Sheet: Sheet1
3um, 4uJ		5um, 4uJ		7um, 4uJ
tags	laser time	tags	laser time	tags	laser time
2	2.6	4	1.6	3	1.1
3	2.5	4	1.6	4	1.1
2	2.6	3	1.6	3	1.1
1	2.6	3	1.6	3	1.1
3	2.6	3	1.6	4	1.1
2	2.6	4	1.6	3	1.2
2	2.6	2	1.5	3	1.1
3	2.6	1	1.6	3	1.1
1	2.5	3	1.6	2	1.1
2	2.5	3	1.6	3	1.2
2.1	2.57	3	1.59	3.1	1.12
