# Supplementary material for: Ideal parameters for femto-second laser-assisted anterior capsulotomy: Animal studies
Source: PLoS One. 2018 Jan 5;13(1):e0190858. doi: 10.1371/journal.pone.0190858 (PMC5755902; doi:10.1371/journal.pone.0190858)
Supplement: S2 Table — (XLSX) [file pone.0190858.s003.xlsx]

## Sheet: Sheet1
5um, 2uJ		5um, 4uJ		5um, 6uJ
tags	laser time	tags	laser time	tags	laser time
3	1.6	4	1.6	2	1.6
4	1.5	4	1.6	4	1.6
2	1.6	3	1.6	2	1.6
4	1.6	3	1.6	3	1.5
4	1.6	3	1.6	4	1.6
3	1.6	4	1.6	3	1.6
3	1.6	2	1.5	3	1.6
4	1.6	1	1.6	4	1.6
1	1.5	3	1.6	2	1.5
2	1.6	3	1.6	2	1.8
3	1.58	3	1.59	2.9	1.6
